# Supplementary material for: Bicycle balance assist system reduces roll and steering motion for young and older bicyclists during real-life safety challenges
Source: PeerJ. 2023 Oct 17;11:e16206. doi: 10.7717/peerj.16206 (PMC10588700; doi:10.7717/peerj.16206)
Supplement: Supplemental Information 2 [file peerj-11-16206-s002.csv]

subject	agegroup	rollrate disturbed	steer rate disturbed	roll rate disturbed assisted	steer rate disturbed assisted	roll rate assisted	steer rate assisted	roll rate not disturbed not assisted	steer rate not disturbed not assisted
1	2	5.6125	27.152	6.0556	29.314	3.1083	16.58	4.0119	20.731
2	2	3.3199	23.371	2.9927	22.064	2.3133	16.112	2.4652	16.081
3	2	3.2603	22.087	3.5475	22.802	1.7569	11.428	2.3617	12.751
4	2	6.0204	31.806	4.7143	24.99	3.4287	23.154	4.1207	25.639
5	2	3.624	19.393	3.9176	22.066	2.5393	13.645	3.3821	14.8
6	2	6.9818	23.382	6.5861	22.616	2.7781	10.436	3.2386	12.07
7	2	5.8667	25.097	4.3624	19.609	2.709	11.802	2.9179	11.764
8	2	4.2489	23.013	4.4783	21.51	2.5765	13.429	3.2172	16.418
9	1	4.3806	19.639	4.3731	20.15	3.1145	16.623	4.3113	20.193
10	1	6.5605	25.639	6.0212	28.491	5.0759	18.931	5.456	19.796
11	1	3.9438	23.426	3.295	21.476	2.9487	18.633	4.3601	21.133
13	1	3.4854	19.094	3.239	18.784	2.599	14.127	2.8451	13.213
14	1	3.9495	18.741	3.821	17.567	3.3615	15.769	4.0489	16.191
15	2	5.9195	23.767	4.1442	18.008	2.4426	10.53	3.6759	14.272
16	1	6.2236	23.768	6.4937	23.64	3.4052	15.883	4.5918	17.482
17	1	4.8816	26.614	4.7491	24.848	3.6116	16.077	3.9781	16.843
18	1	6.0817	29.836	5.0271	31.064	4.2758	20.191	5.5418	27.886
19	1	5.5997	26.653	4.8491	23.386	3.9962	18.614	3.6854	17.225
22	1	4.1415	14.923	4.9951	17.597	3.8883	12.767	3.4976	14.465
23	1	5.406	27.65	5.4998	27.751	3.3678	17.022	4.7912	21.01
24	1	3.6685	17.199	3.9637	21.686	3.0538	15.3	3.8834	15.157
25	1	4.5144	29.911	4.5114	28.406	3.4467	21.617	3.4352	22.106
26	1	5.1331	26.603	5.1894	25.912	3.0695	15.893	3.9233	18.373
27	1	4.4281	19.698	3.6924	19.66	2.9831	13.807	3.2346	15.172
28	2	3.4204	15.636	3.2793	14.608	2.6942	14.379	2.9192	14.084
30	2	3.9135	13.668	3.1948	13.428	3.2884	13.105	3.0311	12.152
31	2	3.3898	16.845	4.4395	21.322	3.5112	15.159	3.224	14.723
32	2	5.2129	23.573	3.5162	14.834	3.6724	13.808	3.959	15.373
