# Supplementary material for: Bicycle balance assist system reduces roll and steering motion for young and older bicyclists during real-life safety challenges
Source: PeerJ. 2023 Oct 17;11:e16206. doi: 10.7717/peerj.16206 (PMC10588700; doi:10.7717/peerj.16206)
Supplement: Supplemental Information 3 [file peerj-11-16206-s003.csv]

subject	agegroup	rollrate disturbed	steer rate disturbed	roll rate disturbed assisted	steer rate disturbed assisted	roll rate assisted	steer rate assisted	roll rate not disturbed not assisted	steer rate not disturbed not assisted
1	2	4.521	21.442	3.65	24.256	2.4747	13.332	3.432	14.978
2	2	3.1308	20.327	2.3828	19.422	1.9752	13.955	1.9877	16.032
3	2	2.2316	15.164	1.7059	13.207	1.6513	10.509	2.4778	13.095
4	2	5.3614	29.406	4.3783	29.011	4.9941	27.967	6.3181	33.511
5	2	2.5636	15.476	2.2299	13.023	2.0842	12.035	2.2312	11.997
6	2	2.9449	13.247	2.5282	13.657	2.0503	9.0673	2.1295	8.1656
7	2	3.0321	14.255	2.0492	11.869	2.4553	9.936	2.094	9.0407
8	2	2.8841	16.261	2.7924	17.361	2.171	10.195	2.5623	12.235
9	1	3.6993	19.722	2.8529	18.844	3.1606	14.399	3.181	14.076
10	1	6.1749	20.395	5.0981	20.801	4.0083	14.46	4.962	18.391
11	1	3.7352	23.573	3.3283	22.568	3.0429	16.949	3.2863	17.338
12	1	3.3733	21.71	2.8002	17.797	3.3313	20.92	3.3082	17.667
13	1	3.2171	16.445	3.0697	16.365	2.0977	9.9718	2.8203	12.478
14	1	3.3122	14.629	2.772	13.859	2.4048	10.936	2.6959	14.069
15	2	3.8283	16.881	2.7806	14.283	1.5829	7.175	3.5201	15.106
16	1	4.256	15.086	3.5049	14.675	2.4734	9.8323	3.5355	13.092
17	1	4.4615	19.383	3.7674	15.842	2.8652	13.157	3.6056	14.435
18	1	6.1967	27.842	4.0425	23.581	4.8335	24.931	5.9538	25.762
19	1	3.8427	21.898	2.9684	16.128	1.9979	11.99	2.3505	12.278
20	1	3.5295	17.322	3.2962	16.643	3.1827	12.978	4.1634	18.964
21	1	4.0519	19.942	3.6923	17.942	3.8402	19.831	3.6691	19.431
22	1	3.6946	14.918	3.2999	10.666	2.8558	8.881	3.1375	10.883
23	1	4.7338	25.741	4.3665	23.855	2.6747	15.505	3.4458	15.13
24	1	2.7304	14.98	2.7832	12.76	2.501	9.2127	4.0469	13.04
25	1	5.175	27.109	4.3405	28.501	3.7423	22.099	4.3824	23.866
26	1	3.438	19.801	3.0151	18.741	2.4806	12.532	2.5994	13.642
27	1	3.4849	19.031	2.6162	15.336	2.4291	14.399	3.654	17.069
28	2	2.797	12.915	1.9725	10.399	2.3185	12.098	2.4732	13.835
29	2	3.1719	18.162	3.2936	17.752	3.5452	18.437	2.9963	19.809
30	2	2.6244	9.8096	2.2417	9.5387	2.6826	10.841	2.4213	10.414
31	2	2.3452	12.757	2.7502	14.419	2.507	10.671	2.4614	11.506
32	2	3.035	14.202	2.5416	11.132	2.9574	14.346	3.1884	15.713
